# Supplementary material for: Two salamander species respond differently to timber harvests in a managed New England forest
Source: PeerJ. 2019 Aug 30;7:e7604. doi: 10.7717/peerj.7604 (PMC6718153; doi:10.7717/peerj.7604)
Supplement: Supplemental Information 1 — This dataset consists of the variables: (A) Stand_Name: harvest name given to the stand by foresters; (B) Red_Backed_Salamander: abundance of red-backed salamanders per stand; (C) Eastern_Newt: abundance of eastern newts per stand; (D) Total_Abundance_CWD: total salamander abundance observed; (E) Harvest_Year and (F) Year_Since_Cut: correlated measures of stand age; (G) pieces_of_wood: # pieces CWD; (H) Average_Wood_Decay_Class_per_Stand: average of the decay class; (I) Volume_m3_per_ha: volume of CWD in cubic meters per hectare; (J) Surace_Area_m2_per_ha: surface area of CWD in square meters per hectare; (K) Number_Overstory_Trees: number of stems measured in the 50 m radius plots; (L) Overstory_basal_area: basal area in square meters per hectare; (M) number_sapling_per_ha: count of saplings; (N) sapling height in centimeters. [file peerj-07-7604-s004.csv]

nickname	Stand_Name	Harvest_Year	Year_Since_Cut	Red_Backed_Salamander	Eastern_Newt	Total_Abundance_CWD	pieces_of_wood	Average_Wood_Decay_Class_per_Stand	Volume_m3_per_ha	Surace_Area_m2_per_ha	Number_Overstory_Trees	Overstory_basal_area	number_sapling_per_ha	sapling_height	sapling_dbh	Stand_Size_ha	Soils
S1	Kozey_Road	1992	25	23	2	25	1259.863404	3.5526	116.2683708	1901.08945	183.3465326	8.15	4066.666667	4.287878788	3.548484848	16.40	Woodbridge
S2	Comp_137	1993	24	28	0	28	1790.332206	3.5741	122.1999536	2191.615609	62.38875067	5	6133.333333	2.2	1.4	17.10	Paxton_Montauk
S3	Comp_137_2	1993	24	37	12	51	1293.017704	3.6667	190.7946224	2136.516478	98.03946534	11	2733.333333	2.28960396	1.124752475	12.20	Charlton_Chatfield
S4	Legacy	1997	20	17	0	17	1856.640806	3.4286	75.97608912	1404.644586	87.85354686	3.3	5733.333333	5.988636364	3.981818182	15.25	Paxton_Montauk
S5	Oak_Demo	1999	18	2	2	6	1259.863404	3.6316	172.3867283	1907.078443	78.9408682	16.33	7733.333333	4.073529412	2.697647059	8.41	Paxton_Montauk
S6	Bloody_Hail	2001	16	22	1	23	3414.892912	3.6214	222.8220576	4133.357536	71.30142934	4.898	7333.333333	2.570833333	1.28	4.23	Charlton_Chatfield
S7	Cloud_Forest	2002	15	6	3	9	1956.103707	3.8305	149.8407698	2509.90982	50.92959239	9.07	5933.333333	2.136548913	0.659782609	4.70	Charlton_Chatfield
S8	Industrial_Athlete	2005	12	3	3	6	2784.961209	3.381	327.2563524	4647.123864	57.29579143	8.04	5933.333333	6.338942308	4.168269231	8.41	Paxton_Montauk
S9	Natures_Calling	2008	9	7	4	11	3282.275711	3.31313	281.6348617	4142.992176	156.6084966	12.46	6200	3.719101124	2.121348315	5.26	Woodbridge
S10	Plusnin_Ultra	2011	6	0	1	1	2983.88701	3.1556	162.2831576	2987.106624	52.20283219	8.43	4066.666667	2.990963855	1.489156627	11.64	Paxton_Montauk
S11	Get_to_Ze_Choppa	2012	5	1	0	3	3746.435913	3.0088	160.8359956	3225.210198	76.39438858	10.18	7400	5.174157303	2.858426966	4.43	Charlton_Chatfield
S12	Richards_Last_Stand	2013	4	3	1	4	3945.361713	2.7563	277.3211889	5299.461243	42.01691372	6.25	16266.66667	4.260869565	2.205072464	10.55	Charlton_Chatfield
S13	Space_Pickle	2014	3	4	0	4	3017.04131	2.5385	203.6747165	3493.488164	34.37747486	5.54	5600	5.38	6.041333333	4.98	Charlton_Chatfield
S14	Slam_Show	2014	3	6	0	6	5470.459519	2.33333	312.3943903	5145.381274	10.18591848	2.32	13200	5.790909091	4.494909091	10.01	Paxton_Montauk
M1	YU8	Mature	Mature	4	10	14	2453.418208	3.4595	96.3283204	2276.753862	NA	NA	NA	NA	NA	NA	Brimfield-Brookfield
M2	PU2	Mature	Mature	7	14	22	1757.177906	3.2075	68.39840196	1594.179763	NA	NA	NA	NA	NA	NA	Charlton-Chatfield
M3	FU3	Mature	Mature	20	3	24	1458.789205	3.54545	37.10121345	983.7865526	NA	NA	NA	NA	NA	NA	Paxton-Montauk
M4	BU2	Mature	Mature	9	7	19	1293.017704	3.4615	133.701976	1977.592998	NA	NA	NA	NA	NA	NA	Chatfield-Hollis
M5	THU2	Mature	Mature	2	4	6	1425.634905	3.3953	64.79143293	1089.610437	NA	NA	NA	NA	NA	NA	Charlton-Chatfield
